# Supplementary material for: Developmental delay and its associated factors among children under five years in urban slums of Nepal
Source: PLoS One. 2022 Feb 10;17(2):e0263105. doi: 10.1371/journal.pone.0263105 (PMC8830665; doi:10.1371/journal.pone.0263105)
Supplement: S1 File — (XLSX) [file pone.0263105.s001.xlsx]

## Sheet: Sheet1
Form_no	Family ethnicity	Family type	Family income	Main source of drinking water	Toilet facility usually used	Main floor materials	No. of rooms used for sleeping	TV	Refrigerature	Phone	Bike/Bicycle	Car/Jeep	Cheap utensil	Expensive utensil	Electricity	Sex of child	Weight of child at birth	Birth weight categorization	Gestational age	Age of child in months	History of infectious disease/s	Diarrohea	Malaria	Intestinal Helminths	ARI	Book	Language	Parental Smoking	Parental Alcohol	Age of mother	Age of mother at birth	Marital Status of mother	Educational level of mother	Occupation of mother	Monthly income	Gross motor	Fine motor	Language/Speech	Social Development	Developmental Status of children	Weight in kg	Height in cm	Weight for length	Weight for age	Height for age	IWI score	Categorized_IWI	Age_cat	Age_cat_DMC
1	2	1	20000	3	2	2	2	1	1	1	1	2	1	2	1	0	3.5	1	1	28	0					1	1	0	0	33	31	1	3	2	10000	1	1	1	1	1	11	90	1	1	1	71.67	4	6	2
2	2	1	20000	3	2	2	2	2	2	1	2	2	2	2	1	1	4	1	1	22	1	0	0	0	1	0	1	0	1	19	17	1	3	5	0	1	1	0	1	0	12	85	1	1	1	52.78	3	5	1
3	6	3	30000	3	2	2	3	1	1	1	2	2	1	2	1	0	3.9	1	1	46	0					1	1	1	1	33	29	1	3	2	15000	1	0	1	1	0	15	98.5	1	1	1	72.88	4	7	3
4	1	1	15000	3	2	2	2	1	1	1	1	2	1	2	1	1	3.9	1	1	8	0					0	2	0	1	30	29	1	2	4	10000	1	1	1	1	1	7	66	1	1	1	71.67	4	1	0
5	1	1	16000	3	2	2	1	1	2	1	2	2	2	2	1	0	3	1	1	10	1	1	0	0	0	0	1	0	0	27	26	1	2	4	4000	0	1	1	1	0	8.5	66	1	1	0	57.31	3	2	0
6	2	3	10000	3	2	2	1	2	2	1	2	2	1	2	1	0	3.05	1	1	20	0					0	1	0	0	26	24	1	5	5	0	1	0	0	1	0	12	84	1	1	1	48.7	3	5	1
7	1	1	8000	2	2	2	1	1	2	1	2	2	2	2	1	0	2.8	1	1	11	0					0	1	1	1	21	20	1	4	5	0	0	1	1	1	0	8.5	71	1	1	1	47.06	3	2	0
8	2	1	5000	2	2	2	1	1	1	1	2	2	2	2	1	1	2	0	1	10	0					0	2	1	1	28	27	1	3	5	0	1	1	1	0	0	9	67	1	1	0	55.48	3	2	0
9	6	1	10000	2	2	2	1	2	2	1	2	2	2	2	1	0	2.1	0	0	31	0					0	1	0	0	26	24	1	5	5	0	1	1	0	0	0	9	86	0	0	1	38.44	2	6	2
10	1	1	40000	2	2	2	1	2	1	1	2	2	2	2	1	1	3	1	1	11	1	0	0	0	1	0	1	0	0	21	20	1	4	5	0	1	1	0	1	0	9	66	1	1	0	46.87	3	2	0
11	2	2	60000	2	2	3	3	1	1	1	1	2	2	2	1	1	2.7	1	1	12	1	1	0	0	1	0	1	0	0	31	30	1	4	5	0	0	1	0	0	0	10.5	67	1	1	0	69.36	4	2	1
12	1	3	15000	2	2	2	2	1	2	1	1	2	2	2	1	1	3.5	1	1	15	1	0	0	0	1	0	2	0	1	28	27	1	6	5	0	1	0	1	0	0	8.5	74.5	1	1	1	52.99	3	3	1
13	6	1	20000	2	2	2	1	2	2	1	2	2	2	2	1	1	3.5	1	1	18	1	0	0	0	1	0	1	0	1	24	22	1	3	5	0	1	0	0	0	0	9	76	1	1	0	38.44	2	4	1
14	5	3	16000	2	2	2	3	1	2	1	2	2	1	2	1	0	2.06	0	1	21	0					1	1	1	1	26	24	1	5	5	0	1	1	1	1	1	12	79.5	1	1	1	54.2	3	5	1
15	1	1	25000	2	2	2	1	2	2	1	2	2	1	2	1	0	3	1	1	22	0					0	1	0	0	26	24	1	5	5	0	1	0	0	1	0	10	82	1	1	1	38.44	2	5	1
16	2	1	22000	1	2	2	1	1	2	2	2	2	2	2	1	0	1.5	0	0	21	0					0	1	0	0	19	17	1	3	4	10000	1	0	0	1	0	10	77.5	1	1	1	39.93	2	5	1
17	2	2	25000	2	2	2	2	1	1	1	2	2	1	2	1	1	3	1	1	32	0					1	2	0	1	26	23	1	4	5	0	1	1	1	1	1	16	89	1	1	1	59.57	3	6	2
18	1	1	28000	2	2	2	1	1	2	1	2	2	2	2	1	0	2.5	1	1	36	0					1	1	0	0	28	25	1	3	4	12000	1	1	1	1	1	10	88	1	1	1	47.06	3	7	3
19	2	1	20000	2	2	2	1	1	2	1	2	2	2	2	1	1	3.5	1	1	46	0					1	2	1	1	35	31	1	3	5	0	1	0	1	1	0	12	86	1	0	0	47.06	3	7	3
20	2	1	10000	2	2	2	1	1	2	1	1	2	2	2	1	0	2	0	1	32	1	0	0	0	1	0	2	0	0	22	19	1	5	5	0	1	1	1	0	0	9	89	0	0	1	48.9	3	6	2
21	6	3	25000	2	2	2	2	1	1	1	1	2	1	1	1	1	2.5	1	1	20	1	0	0	0	1	1	1	1	1	26	24	1	2	4	10000	1	1	0	1	0	10	76.5	1	1	0	67.92	4	5	1
22	3	1	20000	2	2	2	1	1	1	1	2	2	2	2	1	1	2.5	1	1	52	0					1	2	1	1	25	21	1	3	4	10000	1	1	1	1	1	15	102	1	1	1	55.48	3	8	4
23	5	2	0	2	2	2	2	1	2	1	2	2	2	2	1	1	3.5	1	1	7	1	0	0	0	1	0	2	1	1	27	25	1	5	2	8000	1	1	1	1	1	11	67	1	1	1	51.14	3	1	0
24	2	2	30000	2	2	2	3	1	1	1	1	2	1	2	1	0	2.02	0	0	8	1	0	0	0	1	0	2	1	1	20	20	1	5	5	0	1	1	1	1	1	8	69	1	1	1	64.48	4	1	0
25	5	1	40000	2	2	2	2	1	1	1	1	2	1	2	1	0	3.5	1	1	40	0					1	1	1	0	28	25	1	4	2	10000	1	1	1	1	1	14	92	1	1	1	61.41	4	7	3
26	6	2	40000	2	2	2	3	1	1	1	1	2	1	2	1	0	2.7	1	1	19	1	0	0	0	1	0	1	0	0	22	20	1	6	5	0	1	0	0	0	0	9	76	1	1	1	64.48	4	5	1
27	2	1	30000	2	2	2	2	2	1	2	2	2	2	2	1	1	2.5	1	1	17	0					0	2	1	0	21	20	1	4	5	0	1	1	0	0	0	10	80	1	1	1	42.53	3	4	1
28	1	1	35000	2	2	2	1	1	2	1	1	2	1	2	1	1	3.5	1	1	33	0					1	1	0	0	31	28	1	2	5	0	1	0	1	0	0	16	92	1	1	1	48.9	3	6	2
29	5	3	20000	2	2	2	3	1	2	1	1	2	2	2	1	1	2	0	1	46	1	0	0	0	1	1	2	1	1	24	20	3	4	5	0	1	0	1	0	0	14	96	1	1	1	56.05	3	7	3
30	6	3	15000	2	2	3	2	1	1	1	1	2	1	2	1	1	3	1	1	15	0					0	1	0	0	30	28	1	5	5	0	1	0	0	0	0	10	71	1	1	0	66.29	4	3	1
31	2	2	11000	2	2	2	1	1	2	1	2	2	2	2	1	1	3	1	1	27	0					0	2	0	0	18	16	1	3	5	0	1	1	1	1	1	12	90	1	1	1	47.06	3	6	2
32	5	1	15000	3	2	2	1	2	2	1	2	2	2	2	1	0	3.5	1	1	34	1	1	0	0	0	0	1	1	1	21	19	1	4	5	0	1	1	1	1	1	10	88.5	0	0	1	48.7	3	6	2
33	3	1	40000	3	2	2	2	1	1	1	1	2	1	2	1	0	2.7	1	0	7	1	0	0	0	1	0	2	0	0	25	24	1	3	5	0	1	1	1	1	1	8	59	1	1	0	71.67	4	1	0
34	6	1	35000	3	2	2	1	1	2	1	2	2	2	2	1	1	3	1	1	19	1	0	0	0	1	0	1	1	1	20	18	1	5	5	0	1	0	0	1	0	10	84	1	1	1	57.31	3	5	1
35	2	1	60000	3	2	3	1	2	1	1	2	2	2	2	1	0	3.6	1	1	7	1	1	0	0	0	0	1	0	0	30	29	1	4	5	0	1	0	1	1	0	8	64	1	1	1	62.01	4	1	0
36	3	1	20000	3	2	2	1	2	2	1	1	2	2	2	1	0	3	1	1	21	0					0	1	0	0	25	23	1	2	5	0	1	0	0	0	0	7	75	0	0	0	50.54	3	5	1
37	4	1	15000	2	2	2	1	2	2	1	2	2	2	2	1	1	2.5	1	1	34	0					0	1	0	0	32	29	1	2	5	0	1	1	1	1	1	10	89	0	0	1	38.44	2	6	2
38	2	1	20000	2	2	2	1	2	2	1	2	2	2	2	1	0	2.5	1	1	18	0					0	1	0	0	21	19	1	4	5	0	1	0	0	0	0	9	73	1	1	0	38.44	2	4	1
39	5	3	10000	2	2	2	1	1	2	1	2	2	2	2	1	1	2.8	1	1	9	0					0	1	0	0	19	18	1	5	5	0	1	1	1	1	1	8	67	1	1	0	47.06	3	1	0
40	2	3	25000	2	2	2	2	1	1	1	1	2	2	2	1	1	3.5	1	1	8	1	1	0	0	0	0	2	0	0	20	19	1	3	5	0	1	1	1	1	1	8	68	1	1	1	61.41	4	1	0
41	3	3	25000	2	2	2	1	2	2	1	2	2	2	2	1	0	2	0	1	10	1	1	0	0	0	0	2	0	0	26	25	1	2	4	4000	0	1	0	0	0	6	62	1	0	0	38.44	2	2	0
42	4	1	35000	2	2	2	1	1	2	1	2	2	2	2	1	1	2	0	1	54	1	0	0	0	1	0	2	0	0	31	27	1	1	5	0	1	1	1	1	1	14.5	95.5	1	1	0	47.06	3	8	4
43	1	1	25000	3	2	2	1	2	2	1	2	2	2	2	1	1	3	1	1	40	0					1	1	0	0	22	18	3	3	3	25000	1	1	1	1	1	17	95	1	1	1	48.7	3	7	3
44	2	1	30000	3	2	2	3	1	1	1	1	2	1	2	1	1	3.5	1	1	19	1	1	0	0	0	1	1	0	1	33	32	1	3	4	700	1	1	0	1	0	8.5	76	1	0	0	74.73	4	5	1
45	2	2	10000	3	2	2	2	1	1	1	1	2	1	2	1	1	3.9	1	1	19	0					0	2	1	1	27	25	1	4	5	0	1	0	0	1	0	10	75	1	1	0	71.67	4	5	1
46	6	1	9000	2	2	2	1	2	2	1	2	2	2	2	1	0	3	1	1	34	1	1	0	0	0	0	1	0	0	35	32	3	5	4	9000	1	0	1	1	0	10	88	0	0	1	38.44	2	6	2
47	6	1	18000	2	2	2	1	2	1	1	2	2	1	2	1	0	3.5	1	1	35	0					1	1	0	0	26	23	1	5	5	0	1	1	1	1	1	10	77	1	0	0	46.87	3	6	2
48	1	2	25000	2	2	2	2	1	1	1	1	1	1	2	1	1	2.7	1	1	19	1	1	0	0	0	0	1	0	0	25	23	1	4	2	15000	1	1	0	0	0	8	76	0	0	0	72.57	4	5	1
49	1	1	50000	2	3	3	1	2	1	1	2	2	2	2	1	0	3	1	1	32	0					1	1	0	0	23	21	1	5	4	6000	1	1	1	1	1	15	89	1	1	1	60.98	3	6	2
50	6	2	60000	2	2	2	2	1	2	1	2	2	2	2	1	0	3	1	1	16	0					0	2	1	0	22	21	1	6	5	0	1	0	0	1	0	9	76	1	1	1	51.14	3	4	1
51	4	1	10000	2	2	2	1	2	2	1	2	2	2	2	2	0	2	0	1	8	0					0	2	1	0	28	28	1	4	5	0	0	1	1	1	0	7	64	1	1	1	38.44	2	1	0
52	1	1	40000	2	2	2	4	1	1	1	1	2	1	2	1	1	2.7	1	1	14	1	0	0	0	1	0	1	0	0	26	25	1	5	5	0	0	1	0	0	0	9	72	1	1	0	64.48	4	3	1
53	1	2	50000	2	2	2	2	1	2	1	1	2	2	2	1	1	2.7	1	1	16	1	0	0	0	1	0	1	0	0	26	24	1	6	3	12000	1	1	0	0	0	11	79	1	1	1	52.99	3	4	1
54	6	2	30000	2	2	2	2	1	1	1	1	2	1	2	1	1	2.5	1	1	53	1	0	0	0	1	1	1	1	0	26	21	1	5	5	0	1	1	1	0	0	17	101	1	1	1	61.41	4	8	4
55	6	1	0	2	2	2	1	1	1	1	1	2	1	2	1	1	3.05	1	1	30	0					1	1	0	0	35	32	1	5	5	0	1	1	1	1	1	11	86	1	1	1	57.33	3	6	2
56	6	3	15000	2	2	2	3	1	1	1	2	2	1	2	1	1	3.5	1	1	35	0					1	1	1	1	21	19	1	5	5	0	1	1	1	1	1	17	94	1	1	1	62.63	4	6	2
57	6	2	16000	2	2	2	2	1	2	1	1	1	2	2	1	1	2.8	1	1	16	0					0	1	1	1	18	16	1	4	4	13000	1	0	0	0	0	10	85.5	0	1	1	52.99	3	4	1
58	6	1	16000	2	2	2	1	1	2	1	1	2	2	2	1	1	3.5	1	1	7	0					0	1	0	0	22	22	1	5	4	15000	1	1	1	1	1	8	69	1	1	1	48.9	3	1	0
59	1	1	20000	2	2	2	2	1	2	1	1	2	2	2	1	1	2.7	1	1	54	0					1	1	1	1	35	30	1	2	4	24000	1	1	1	1	1	19	102	1	1	1	52.99	3	8	4
60	2	1	10000	2	2	2	1	1	2	1	2	2	2	2	1	1	2.5	1	0	48	0					1	1	1	1	24	21	1	4	5	0	1	1	1	1	1	20	100	1	1	1	47.06	3	8	4
61	6	1	10000	2	2	2	2	2	2	1	2	2	2	2	1	1	3.5	1	1	22	0					0	1	0	0	21	19	1	5	5	0	1	1	1	1	1	10	74	1	1	0	42.53	3	5	1
62	1	1	5000	2	2	2	1	2	2	1	2	2	2	2	1	0	2.5	1	1	13	1	1	0	0	0	0	1	0	0	18	17	1	5	5	0	0	1	0	1	0	8	74	1	1	1	38.44	2	3	1
63	6	1	20000	2	2	2	1	2	2	1	2	2	2	2	1	0	3.3	1	1	18	0					0	1	0	0	26	24	1	5	5	0	1	1	1	1	1	15	87	1	1	1	38.44	2	4	1
64	4	1	0	2	2	2	1	2	2	1	2	2	2	2	2	1	3.3	1	1	35	0					0	2	0	0	35	33	1	4	5	0	1	1	1	1	1	13.5	92.5	1	1	1	38.44	2	6	2
65	2	1	16000	2	2	2	1	2	2	1	2	2	2	2	1	1	3.7	1	1	15	0					0	1	1	1	20	19	1	3	5	0	1	0	1	1	0	11	79	1	1	1	38.44	2	3	1
66	6	1	20000	2	2	2	3	1	1	1	1	2	2	2	1	1	2.25	0	1	10	0					0	1	0	1	33	32	1	4	2	10000	1	1	1	1	1	9	69	1	1	1	64.48	4	2	0
67	2	1	40000	2	2	2	1	1	1	1	1	2	2	2	1	0	2.5	1	0	22	0					1	2	1	1	40	38	1	5	2	10000	1	1	1	1	1	13	91	1	1	1	57.33	3	5	1
68	5	1	25000	2	2	2	3	1	1	1	1	2	1	2	1	0	3.5	1	1	18	0					0	1	1	1	24	23	1	6	2	15000	1	1	1	1	1	10	74	1	1	0	64.48	4	4	1
69	2	2	30000	2	2	2	1	2	2	1	2	2	2	2	1	1	3.2	1	1	26	0					0	1	0	0	22	20	1	5	5	0	1	1	0	0	0	11	88	1	1	1	38.44	2	6	2
70	2	1	40000	2	2	2	2	1	2	1	1	2	2	2	1	0	3.5	1	1	18	1	0	0	0	1	0	2	0	1	34	35	1	2	5	0	1	0	1	0	0	10	75	1	1	0	52.99	3	4	1
71	6	1	30000	2	2	2	1	1	1	1	1	2	2	2	1	1	2.5	1	1	55	1	0	0	0	1	1	1	0	0	29	25	1	5	2	8000	1	1	1	1	1	12	92	1	0	0	57.33	3	8	4
72	6	1	18000	2	2	2	1	2	2	1	2	2	2	2	1	0	2.7	1	1	23	1	0	0	0	1	0	1	0	0	25	23	1	4	5	0	1	0	0	0	0	8	84	0	0	1	38.44	2	5	1
73	6	1	20000	2	2	2	2	1	2	1	1	2	1	2	1	1	3	1	1	34	0					1	1	0	0	27	25	1	5	5	0	1	1	0	1	0	12	92	1	1	1	52.99	3	6	2
74	5	1	22000	2	2	2	3	1	1	1	2	2	2	2	1	1	4	1	1	21	1	1	0	0	0	0	1	0	0	30	29	1	1	2	10000	1	0	0	1	0	10	84	1	1	1	62.63	4	5	1
75	2	3	25000	2	2	2	3	2	1	1	1	2	1	2	1	0	3.5	1	1	34	1	1	0	0	0	0	2	0	0	25	23	1	5	5	0	1	1	1	1	1	10.5	90	0	0	1	55.86	3	6	2
76	2	1	30000	2	2	2	1	1	2	1	1	2	2	2	1	1	3.5	1	1	30	0					0	1	0	1	31	29	1	2	5	0	1	1	1	1	1	13	87	1	1	1	48.9	3	6	2
77	1	1	60000	2	2	2	1	1	1	1	1	2	1	2	1	0	4	1	1	21	0					1	1	0	0	31	29	1	1	2	0	1	1	1	1	1	13	88	1	1	1	57.33	3	5	1
78	1	3	40000	2	2	2	3	1	1	1	1	2	1	2	1	1	3.4	1	1	32	0					0	1	0	1	27	25	1	6	3	0	1	1	1	0	0	15	94	1	1	1	64.48	4	6	2
79	6	1	30000	2	2	2	2	1	1	1	2	2	1	2	1	1	2.5	1	0	38	0					1	1	0	0	34	31	1	3	2	12000	1	1	1	1	1	13.5	94.5	1	1	1	59.57	3	7	3
80	2	2	10000	2	2	2	1	1	1	1	1	2	2	2	1	1	2.8	1	1	52	0					1	1	1	1	25	21	2	4	5	0	1	1	1	0	0	12	97	1	1	1	57.33	3	8	4
81	2	1	40000	2	2	2	2	2	2	1	1	2	1	2	1	0	2.5	1	1	31	1	0	0	0	1	0	1	0	1	26	24	1	3	5	0	1	1	1	0	0	10.5	84.5	1	1	1	44.37	3	6	2
82	2	1	18000	2	2	2	1	2	2	1	2	2	2	2	1	0	2.5	1	0	11	1	1	0	0	0	0	1	1	1	23	22	1	4	5	0	0	1	1	0	0	7.5	70	1	1	1	38.44	2	2	0
83	6	1	25000	2	2	2	1	1	2	1	2	2	2	2	1	0	2.05	0	1	22	1	1	0	0	1	0	1	0	0	18	16	1	3	4	8000	1	0	0	0	0	9.5	79	1	1	1	47.06	3	5	1
84	2	1	15000	2	2	2	1	1	1	1	1	2	1	2	1	1	3.05	1	1	30	1	0	0	0	1	0	2	1	1	40	38	1	1	5	0	1	1	0	1	0	12	89	1	1	1	57.33	3	6	2
85	6	2	30000	2	2	2	1	1	1	1	1	2	1	2	1	1	2.5	1	1	50	0					1	1	0	0	24	22	1	4	5	0	1	1	1	0	0	15.5	94	1	1	1	57.33	3	8	4
86	6	2	50000	2	2	2	2	1	1	1	2	2	1	2	1	1	3	1	1	33	1	0	0	0	1	1	1	0	0	22	20	1	5	4	15000	1	1	1	1	1	14.5	96	1	1	1	59.57	3	6	2
87	6	1	80000	2	2	2	1	2	2	1	2	2	2	2	1	1	2.5	1	1	24	0					0	1	0	0	24	21	1	6	5	0	1	1	0	0	0	11	80	1	0	0	38.44	2	6	2
88	1	1	40000	2	3	3	2	1	1	1	1	2	1	2	1	0	2.8	1	1	41	1	0	0	1	1	1	1	0	1	38	35	1	4	5	0	1	1	1	1	1	15	92	1	1	1	75.53	4	7	3
89	6	3	15000	2	2	2	2	1	2	1	1	2	2	2	1	1	3	1	1	41	1	0	0	0	1	1	1	0	1	37	34	1	3	5	0	1	0	1	1	0	13	98	1	1	1	52.99	3	7	3
90	1	1	50000	2	2	2	3	1	1	1	1	2	1	2	1	1	2.7	1	1	7	0					0	1	0	1	26	26	1	5	5	0	1	1	0	1	0	9	65	1	1	1	64.48	4	1	0
91	2	1	45000	2	2	2	2	1	1	1	2	2	2	1	2	0	2	0	1	36	0					1	1	1	1	24	21	1	6	5	0	1	1	1	1	1	12	91	1	1	1	59.57	3	7	3
92	2	1	21000	2	2	2	1	1	1	1	2	2	1	2	1	0	2.5	1	1	9	1	1	0	0	0	0	1	1	1	21	20	1	5	2	9000	0	1	1	1	0	8	70	1	1	1	55.48	3	1	0
93	2	2	30000	2	2	2	1	1	1	1	1	2	1	2	1	1	4	1	1	30	0					1	1	0	0	17	15	1	4	5	0	1	1	1	1	1	14	88	1	1	1	57.33	3	6	2
94	1	3	40000	2	2	2	1	2	2	1	2	2	2	2	1	1	4	1	1	10	0					0	1	1	1	24	23	1	5	5	0	1	1	0	1	0	9	73	1	1	1	38.44	2	2	0
95	6	2	40000	2	2	2	1	1	1	1	1	2	1	2	1	0	2.7	1	1	11	0					0	1	0	0	23	22	1	4	5	0	1	1	1	0	0	10	70	1	1	1	57.33	3	2	0
96	2	1	40000	2	2	2	2	1	1	1	1	2	1	2	1	1	3.2	1	1	47	0					1	2	1	0	27	24	1	6	2	10000	1	1	1	1	1	12	99	0	0	1	57.33	3	7	3
97	1	1	20000	2	2	2	1	1	2	1	1	2	2	2	1	0	2.4	1	1	18	1	1	0	0	0	0	1	1	0	23	22	1	5	5	0	1	1	1	0	0	11	79	1	1	1	48.9	3	4	1
98	6	1	40000	2	2	2	1	1	2	1	2	1	2	2	1	1	3.75	1	1	32	0					1	1	0	0	20	18	1	6	5	0	1	1	1	1	1	15	86	1	1	0	58.21	3	6	2
99	2	1	18000	2	2	2	1	1	2	1	1	2	2	2	1	1	2.7	1	1	45	1	1	0	0	1	1	1	0	0	33	30	1	4	5	0	1	1	1	0	0	13	93.5	1	1	0	48.9	3	7	3
100	1	1	25000	2	2	2	2	1	2	1	1	2	2	2	1	1	4.5	1	1	17	1	0	0	0	1	0	1	1	1	29	28	1	5	5	0	1	1	1	0	0	11	79	1	1	1	52.99	3	4	1
101	2	1	45000	2	2	2	1	2	2	1	2	2	2	2	1	0	3	1	1	18	1	1	0	0	0	0	2	1	0	20	19	1	4	5	0	1	0	1	0	0	13	79	1	1	1	38.44	2	4	1
102	6	1	10000	2	2	2	1	1	1	1	1	2	1	2	1	0	3	1	1	17	1	1	0	0	0	1	1	0	0	26	25	1	5	2	10000	1	1	1	1	1	12	81	1	1	1	57.33	3	4	1
103	6	1	25000	2	2	2	1	2	1	1	1	2	1	2	1	1	3.7	1	1	21	1	1	0	0	1	1	1	1	0	29	28	1	7	2	5000	1	0	1	1	0	12	82	1	1	1	48.72	3	5	1
104	6	1	25000	2	2	2	1	2	2	1	1	2	2	2	1	1	2.4	0	1	15	1	0	0	0	1	0	1	1	1	20	19	1	5	5	0	1	1	1	1	1	9	75	1	1	1	40.29	2	3	1
105	1	1	35000	2	2	2	1	2	2	1	1	2	2	2	1	0	2.5	1	1	45	0					1	1	0	0	23	20	1	5	5	0	1	0	1	1	0	13	83	1	1	0	40.29	2	7	3
106	1	2	25000	2	2	2	1	2	2	1	1	2	2	2	1	0	2.5	1	1	44	0					1	1	0	0	26	26	1	2	4	15000	1	1	1	1	1	13	99	1	1	1	40.29	2	7	3
107	1	1	16000	2	2	2	1	2	2	1	1	2	2	2	1	1	3.7	1	1	47	0					0	1	1	1	22	19	1	4	5	0	1	1	1	0	0	12	91	1	0	0	40.29	2	7	3
108	6	2	50000	2	3	3	2	1	1	1	2	2	1	2	1	1	3.9	1	1	29	0					0	1	0	0	32	30	1	5	5	0	1	1	1	1	1	15	89	1	1	1	73.68	4	6	2
109	2	1	20000	2	2	2	1	2	2	1	2	2	1	2	1	0	1.2	0	0	51	1	0	0	0	1	1	1	0	0	24	20	1	5	5	0	1	1	1	0	0	13.5	91	1	1	0	38.44	2	8	4
110	2	1	60000	2	2	2	1	1	2	1	1	1	1	2	1	1	3	1	1	40	0					1	1	0	0	25	22	1	7	5	0	1	1	1	1	1	14	97	1	1	1	60.06	3	7	3
111	6	1	30000	2	2	2	2	1	1	1	2	2	1	2	1	0	2.7	1	1	44	0					1	1	0	0	33	30	1	8	5	0	1	1	1	1	1	13	98	1	1	1	59.57	3	7	3
112	2	3	50000	2	2	2	3	1	2	1	1	2	2	2	1	0	2.4	0	1	9	1	0	0	0	1	0	2	1	1	25	25	1	5	5	0	1	1	1	1	1	7	65	1	1	1	56.05	3	1	0
113	2	2	35000	2	2	2	1	1	1	1	2	2	2	2	1	0	2.1	0	1	16	1	1	0	0	0	0	2	0	0	25	24	1	5	5	0	1	1	1	1	1	9.5	81	1	1	1	55.48	3	4	1
114	2	1	20000	2	2	2	1	1	2	1	1	2	2	2	1	1	3.5	1	1	47	1	0	0	0	1	1	1	0	0	28	25	1	5	5	0	1	0	1	1	0	14	94	1	1	0	48.9	3	7	3
115	4	1	15000	2	2	2	1	1	2	1	2	2	2	2	1	1	2.75	1	1	18	0					0	2	1	0	26	25	1	3	5	0	1	1	1	0	0	9	82	1	1	1	47.06	3	4	1
116	2	1	15000	2	2	2	1	2	2	1	1	2	2	2	1	0	2.5	1	1	16	1	1	0	0	0	0	1	1	1	25	24	1	3	3	5	1	1	1	1	1	12	89	1	1	1	40.29	2	4	1
117	2	1	30000	2	2	2	1	1	2	1	1	2	1	2	1	0	3	1	1	11	0					0	1	0	0	26	25	1	4	5	0	1	0	1	0	0	13	66	1	1	0	48.9	3	2	0
118	1	1	60000	2	2	2	1	1	1	1	2	2	1	2	1	0	3.5	1	1	44	0					1	1	0	0	24	21	1	5	5	0	1	1	1	1	1	15	98	1	1	1	55.48	3	7	3
119	6	1	35000	2	2	2	1	2	1	1	2	2	2	2	1	1	4	1	1	39	0					1	1	0	0	26	23	1	5	2	6000	1	1	1	0	0	13	80	1	1	0	46.87	3	7	3
120	4	3	15000	2	2	2	3	1	1	1	1	2	1	2	1	1	3	1	1	13	0					0	2	0	0	33	32	1	3	5	0	0	0	1	0	0	6	66	0	0	0	64.48	4	3	1
121	2	3	35000	2	3	3	2	1	2	1	2	2	2	2	1	1	3	1	1	37	0					1	2	1	1	36	33	1	6	5	0	1	1	1	1	1	13.5	91	1	1	1	68.31	4	7	3
122	5	3	62000	2	2	2	3	1	1	1	1	2	1	1	1	1	2.5	1	1	46	0					0	1	1	1	26	23	1	3	4	15000	1	1	1	0	0	14	95.5	1	1	1	70.98	4	7	3
123	2	1	30000	2	2	2	1	1	1	1	1	2	1	2	1	0	3.5	1	1	31	0					0	1	0	0	31	29	1	5	5	0	1	1	1	1	1	15	89	1	1	1	57.33	3	6	2
124	6	1	25000	2	2	2	1	2	2	1	2	2	2	2	1	0	3.1	1	1	13	1	0	0	0	1	0	1	0	0	27	27	1	5	5	0	1	0	0	0	0	11	69	1	1	0	38.44	2	3	1
125	6	3	50000	2	2	2	3	1	1	1	1	1	1	2	1	1	2.3	0	1	14	0					0	1	1	1	22	21	1	5	5	0	1	1	1	0	0	8	75	0	0	1	75.63	4	3	1
126	6	2	25000	2	2	2	2	1	2	1	2	2	2	2	1	1	4	1	1	21	0					0	1	1	1	25	24	1	5	5	0	1	0	0	0	0	10	83	1	1	1	51.14	3	5	1
127	2	1	10000	2	2	2	1	1	1	1	1	2	2	2	1	1	4.5	1	1	29	1	0	0	0	1	0	2	0	1	26	24	1	5	5	0	1	1	1	0	0	13.5	91	1	1	1	57.33	3	6	2
128	1	2	30000	2	2	2	2	1	1	1	1	2	2	2	1	1	3.5	1	1	30	1	0	0	0	1	0	1	0	1	25	23	1	4	2	15000	1	0	0	0	0	13.5	90	1	1	1	61.41	4	6	2
129	6	2	45000	2	3	3	3	1	1	1	1	2	1	2	1	0	3	1	1	24	1	1	0	0	0	0	1	1	0	23	21	1	6	5	0	1	1	1	1	1	11	84	1	1	1	78.59	4	6	2
130	6	2	15000	2	2	2	2	2	2	1	2	2	2	2	1	0	3.3	1	1	7	1	1	0	0	0	0	1	1	1	22	22	1	3	5	0	1	1	1	1	1	9	64	1	1	1	42.53	3	1	0
131	1	2	25000	2	2	2	3	1	2	1	1	2	2	2	1	0	2.5	1	1	31	0					0	1	1	1	20	18	1	4	5	0	1	1	1	1	1	11	84	1	1	0	56.05	3	6	2
132	1	1	30000	3	3	2	1	1	1	1	2	2	2	2	1	0	3.5	1	1	16	1	0	0	0	1	1	1	0	0	27	26	1	6	5	0	1	1	1	1	1	10.5	101.5	0	1	1	74.97	4	4	1
133	1	1	15000	2	2	2	1	2	2	1	2	2	2	2	1	1	2.5	1	1	34	1	1	0	0	0	0	1	1	1	26	24	1	3	5	0	1	1	1	1	1	10	80	1	0	0	38.44	2	6	2
134	1	1	10000	2	2	2	1	2	2	1	2	2	2	2	1	1	2.5	1	1	20	1	1	0	0	0	0	1	1	1	24	23	1	3	5	0	1	0	0	1	0	10	76	1	1	0	38.44	2	5	1
135	2	2	30000	2	2	2	2	1	2	1	2	2	1	2	1	1	2.5	1	1	10	0					0	2	1	1	25	24	1	4	5	0	1	1	1	1	1	8	64	1	1	0	51.14	3	2	0
136	1	1	30000	2	2	2	1	1	1	1	1	2	1	2	1	1	2.5	1	1	35	0					1	1	1	1	23	21	1	5	5	0	1	1	1	1	1	13	87	1	1	0	57.33	3	6	2
137	1	1	45000	2	2	2	2	1	1	1	2	2	1	2	1	0	2.5	1	1	53	0					1	1	0	1	24	20	1	5	4	20000	1	1	1	1	1	16	100	1	1	1	59.57	3	8	4
138	2	1	30000	2	2	2	1	1	2	1	1	2	1	2	1	0	3.5	1	1	37	0					1	1	0	0	27	24	1	4	5	0	1	1	1	1	1	15	91	1	1	1	48.9	3	7	3
139	2	1	5000	2	2	2	2	2	2	1	2	2	1	2	1	0	2.5	1	1	24	1	1	0	0	0	0	2	0	0	24	22	1	2	4	5000	1	0	1	1	0	9	86	0	0	1	42.53	3	6	2
140	2	2	30000	2	2	2	3	1	1	1	1	2	1	2	1	0	2	0	1	21	0					0	2	0	1	25	24	1	2	4	8000	1	0	0	1	0	10	81	1	1	1	64.48	4	5	1
141	1	2	12000	2	2	2	2	1	1	1	1	2	1	2	1	0	3	1	1	7	0					0	1	0	0	30	30	1	4	5	0	1	0	0	1	0	7	66	1	1	1	61.41	4	1	0
142	1	1	10000	2	2	2	1	2	2	1	2	2	2	2	1	0	3	1	1	19	0					0	1	0	0	30	30	1	3	5	0	1	0	0	1	0	9	72	1	1	0	38.44	2	5	1
143	1	2	70000	2	2	2	3	1	1	1	1	2	1	2	1	1	3.25	1	1	23	0					1	1	0	1	29	27	1	7	5	0	1	0	1	1	0	11	80	1	1	0	64.48	4	5	1
144	6	1	20000	2	2	2	1	1	2	1	2	2	2	2	1	0	2.05	0	1	56	1	0	0	0	1	1	1	1	1	25	21	1	3	5	0	1	0	1	1	0	14	99	1	1	1	47.06	3	8	4
145	2	3	25000	2	2	2	2	1	2	1	1	2	2	2	1	1	3.5	1	1	11	0					0	2	1	1	24	23	1	4	5	0	1	1	0	1	0	11.5	73	1	1	1	52.99	3	2	0
146	1	2	36700	2	2	2	3	1	1	1	1	2	1	2	1	1	3.5	1	1	30	0					0	1	0	1	23	21	1	2	5	0	1	0	0	1	0	14	86.5	1	1	1	64.98	4	6	2
147	2	1	40000	2	2	2	1	1	2	1	1	2	2	2	1	0	3.5	1	1	37	1	0	0	0	1	1	2	0	1	30	27	1	4	5	0	1	1	1	1	1	13	93	1	1	1	48.9	3	7	3
148	2	1	0	2	2	2	1	2	1	1	1	2	2	2	1	1	1.7	0	0	33	1	0	0	0	1	0	2	1	1	33	31	1	5	5	0	1	1	1	1	1	13	89	1	1	1	48.72	3	6	2
149	2	2	30000	3	2	2	2	1	2	1	1	2	2	2	1	1	2.8	1	1	30	1	0	0	0	1	0	1	1	1	24	22	1	6	5	0	1	1	1	1	1	12	86	1	1	1	63.24	4	6	2
150	6	1	35000	2	2	2	1	1	2	1	2	2	2	2	1	0	2.5	1	1	33	0					1	1	1	1	22	20	1	3	4	25000	1	0	1	1	0	9	82	0	0	0	47.06	3	6	2
151	2	3	15000	2	2	2	2	2	2	1	1	2	2	2	1	1	4.5	1	1	29	1	0	0	0	1	0	2	0	0	17	15	1	1	5	0	1	0	0	0	0	13	96.5	1	1	1	44.37	3	6	2
152	2	1	35000	2	2	2	2	1	1	1	1	2	2	2	1	0	2.8	1	1	24	1	0	0	0	1	0	2	0	0	30	28	1	5	3	13000	1	1	1	1	1	10	83	1	1	1	61.41	4	6	2
153	1	3	16000	2	2	2	1	1	2	1	2	2	2	2	1	0	2.5	1	1	48	0					0	2	1	1	30	26	1	2	4	10000	1	1	1	1	1	14	94	1	1	0	47.06	3	8	4
154	6	1	18000	1	2	2	2	1	1	1	1	2	2	2	1	1	3.8	1	1	23	0					1	1	0	0	35	33	1	2	5	0	1	1	1	1	1	10	84.5	1	1	1	57.41	3	5	1
155	5	1	25000	2	2	2	1	2	2	1	1	2	2	2	1	0	3	1	1	48	0					1	1	0	0	26	22	1	5	5	0	1	1	1	1	1	13	96.5	1	1	1	40.29	2	8	4
156	2	1	15000	1	1	1	1	1	2	1	2	2	2	2	1	0	2	0	1	41	0					0	2	0	1	20	17	1	3	4	5000	0	1	1	1	0	13	92	1	1	1	48.9	3	7	3
157	2	3	10000	1	2	2	1	2	2	1	1	2	2	2	2	1	2.5	1	1	17	0					0	2	1	1	19	18	1	2	4	5000	1	0	0	0	0	7	69	0	0	0	28.23	2	4	1
158	2	1	20000	3	2	2	1	1	1	1	2	2	2	2	1	0	2.7	1	1	57	1	0	0	0	1	1	1	1	1	25	21	1	6	5	0	1	1	1	0	0	15	101	1	1	1	65.74	4	8	4
159	5	2	50000	2	2	2	3	1	1	1	1	2	1	2	1	1	4	1	1	27	1	0	0	0	1	1	1	1	1	27	25	1	6	5	0	1	0	1	1	0	15	93	1	1	1	64.48	4	6	2
160	6	1	15000	2	2	2	1	1	2	1	2	2	2	2	1	0	2.7	1	1	12	0					0	1	0	0	26	25	1	5	5	0	1	1	1	1	1	8	70	1	1	1	47.06	3	2	1
161	4	2	50000	2	2	2	3	1	1	1	1	2	1	2	1	0	2.1	0	1	19	0					0	2	0	0	22	21	1	5	5	0	1	1	0	0	0	10	87	0	1	1	64.48	4	5	1
162	2	1	35000	2	2	2	2	1	1	1	2	2	1	2	1	0	3	1	1	22	1	0	0	0	1	0	1	1	0	18	17	1	4	5	0	1	0	0	1	0	9.5	79	1	1	1	61.41	4	5	1
163	2	1	32000	2	2	2	1	1	2	1	2	2	2	2	1	0	2.5	1	1	37	1	0	0	0	1	1	1	0	0	29	26	1	4	4	6000	1	1	1	1	1	15	88	1	1	0	47.06	3	7	3
164	5	1	60000	2	2	2	1	2	2	1	1	2	1	2	1	0	3.75	1	1	22	0					1	1	0	0	36	35	1	4	5	0	1	1	1	1	1	14	89	1	1	1	40.29	2	5	1
165	2	1	25000	2	2	2	1	1	2	1	1	2	2	2	1	1	2.5	1	1	10	1	0	0	0	1	0	1	1	1	20	19	1	5	5	0	1	1	0	0	0	9	69	1	1	1	48.9	3	2	0
[truncated: 7 more columns]
